# Supplementary material for: Temporal Trend Analysis of Atrial Fibrillation/Flutter Disease Burden in High-Income Countries Between 1990 and 2021
Source: Rev Cardiovasc Med. 2025 Jul 25;26(7):36427. doi: 10.31083/RCM36427 (PMC12326443; doi:10.31083/RCM36427)
Supplement: Supplementary file 1 [file 2153-8174-26-7-36427-s1.zip]

Archive with 4 entries (4 files):
- RCM36427-Dataset(s).zip
- Supplementary Material 2.docx
- Supplementary Material 3.docx
- Supplementary Material 1.docx
